# Supplementary material for: Effectiveness of vestibular incision subperiosteal tunnel access (VISTA) technique with or without A-PRF in treatment of multiple adjacent gingival recession defects (MAGRD): A 12 months CBCT study
Source: PLoS One. 2025 Dec 23;20(12):e0338823. doi: 10.1371/journal.pone.0338823 (PMC12725620; doi:10.1371/journal.pone.0338823)
Supplement: S1 File — (XLSX) [file pone.0338823.s001.xlsx]

## Sheet: FMPSBS
		FMPS %				FMBS%
Sr. No.	Gender/Age	Baseline	3 Months	6 Months		Baseline	3 Months	6 Months
1	Male/45Y	16	13	11		16	13	9
2	Male/56Y	15	13	9		18	14	10
3	Male/52Y	18	14	11		16	12	10
4	Male/24Y	16	12	8		14	13	11
5	Male/29Y	14	11	10		18	12	9
6	Male/27Y	15	13	9		17	15	11
7	Female/33Y	16	12	10		15	17	10
8	Male/25Y	18	13	8		16	16	11
9	Female/49Y	16	12	10		14	14	10
10	Male/49Y	15	11	8		18	15	11
11	Male/26Y	15	12	7		15	14	9
12	Female/35Y	14	11	10		13	13	8
13	Female/45Y	13	11	9		14	11	8
14	Male/26Y	13	12	11		18	12	9
15	Male/39Y	14	12	10		16	13	10
16	Female/43Y	15	11	9		17	14	9
17	Male/40Y	14	11	8		15	13	10
18	Male/28Y	15	13	11		15	12	9
19	Male/28Y	14	11	7		17	15	11
20	Male/50Y	16	12	11		15	12	9
21	Male/58Y	14	11	9		16	14	10
22	Male/37Y	14	12	8		14	11	9
23	Female/32Y	15	11	7		17	14	11
24	Male/37Y	13	12	11		15	11	8
25	Male/42Y	14	11	9		16	12	9
AVERAGE		14.88	11.88	9.24		15.8	13.28	9.64

## Sheet: PPD
				PERIODONTAL PROBING DEPTH (PPD)
			TEST GROUP				CONTROL GROUP
Sr. No.	Gender/Age	Tooth no.	Baseline	3 Months Follow-up	6 Months Follow-up		Tooth no.	Baseline	3 Months Follow-up	6 Months Follow-up
1	Male/45Y	12	1	0	0		22	1	0	0
		13	1	0.5	0		23	1.5	1	0
		14	1	0	0		24	1	0.5	0.2
		15	1	0	0		25	1	0	0
2	Male/56Y	11	1	0	0		21	1.2	0.5	0
		12	0.5	0	0		22	1	0	0
		13	1	0.5	0.2		23	1	0.5	0.2
		14	0.5	0	0		24	0	0.5	0
		15	1	0	0		25	1	0	0
3	Male/52Y	11	1	0	0		21	0	0	0
		12	1	0	0		22	1	0	0
		13	1	0.5	0		23	1.5	0.5	0.2
		14	0.5	0	0		24	1	0.5	0
		15	0.5	0	0		25	1	0	0
4	Male/24Y	11	1	0.5	0.2		21	1	0	0
		12	1	0	0		22	0	0	0
		13	1	0.5	0.2		23	1.5	0.5	0.2
		14	0	0	0		24	1	0	0
5	Male/29Y	21	1	0	0		11	1	0	0
		22	0.5	0	0		12	1	0	0
		23	1	0	0		13	1.2	0.5	0.2
		24	1	0.5	0.3		14	1.2	0.5	0
		25	0	0	0		15	1	0	0
6	Male/27Y	11	1	0	0		21	1	0	0
		12	1	0	0		22	0.5	0	0
		13	1	0.5	0.4		23	1	0.5	0
		14	0.5	0	0		24	0.5	0	0
		15	1	0	0		25	1	0	0
7	Female/33Y	21	1	0	0		11	1	0	0
		22	1	0	0		12	1	0	0
		23	1	0.5	0		13	1.2	0.5	0
		24	1	0.5	0.2		14	0.5	0	0
8	Male/25Y	21	0.5	0	0		11	0.5	0	0
		22	0.5	0	0		12	1	0.5	0.3
		23	1	0.5	0		13	1	0.5	0
9	Female/49Y	11	1	0	0		21	1	0	0
		12	0.5	0	0		22	1	0	0
		13	1	0	0		23	1	0.5	0
		14	1	0	0		24	1	0	0
		15	0.5	0	0		25	1	0	0
10	Male/49Y	21	1	0.5	0		11	1	0	0
		22	1	0	0		12	0.5	0	0
		23	1	0.5	0.2		13	1.5	0.5	0.2
		24	0.5	0	0		14	0.5	0	0
		25	0.5	0	0		15	1	0	0
11	Male/26Y	11	1	0	0		21	1	0	0
		12	0.5	0	0		22	1	0.5	0
		13	1	0.5	0		23	1.5	0.5	0
12	Female/35Y	21	1	0	0		11	1	0	0
		22	0.5	0	0		12	0.5	0	0
		23	1	0	0		13	1	0	0
		24	1	0	0		14	1	0.5	0.3
		25	1	0	0		15	1	0	0
13	Female/45Y	21	1	0.5	0.2		11	1	0	0
		22	0.5	0	0		12	0.5	0	0
		23	1	1	0		13	1	0.5	0.3
		24	0.5	0	0		14	1	0	0
		25	0.5	0	0		15	1	0	0
14	Male/26Y	11	1	0	0		21	1	0	0
		12	1	0	0		22	1	0	0
		13	1	0.5	0		23	1.2	0.5	0
		14	0.5	0	0		24	1	0	0
		15	0.5	0	0		25	1	0	0
15	Male/39Y	11	1	1	0		21	1	0.5	0
		12	1	0	0		22	1	0	0
		13	0.5	0	0		23	1	0.5	0
		14	1	0	0		24	1	0	0
		15	1	0	0		25	1	0.5	0
16	Female/43Y	11	1	0.5	0		21	1	0	0
		12	0.5	0	0		22	1	0.5	0.5
		13	1	0	0		23	0.5	0	0
		14	0	0	0		24	1	0.5	0
		15	0	0	0		25	0	0	0
17	Male/40Y	12	1	0	0		22	1	0	0
		13	1	0	0		23	1	0	0
		14	0	0	0		24	1	0	0
18	Male/28Y	11	1	0.5	0		21	1	0.5	0
		12	0.5	0	0		22	0.5	0.2	0
		13	1	0	0		23	1	0	0
19	Male/28Y	21	1	0	0		11	1	0	0
		22	1	0	0		12	1	0	0
		23	1	0.5	0.2		13	1	0	0
		24	0.5	0	0		14	0	0	0
		25	0.5	0	0		15	1	0.5	0.5
20	Male/50Y	21	1	0.5	0		11	1	0.5	0
		22	1	0	0		12	1	0	0
		23	1	0.5	0		13	1	0.5	0.5
		24	0.5	0	0		14	0	0	0
		25	1	0	0		15	1	0	0
21	Male/58Y	11	1	0	0		21	1	0.5	0
		12	1	0	0		22	1	0.5	0.3
		13	1	0.5	0		23	1	0	0
		14	0.5	0	0		24	1	0	0
		15	0.5	0	0		25	0	0	0
22	Male/37Y	11	1	0	0		21	1	0	0
		12	0.5	0	0		22	1	0.5	0.2
		13	1	0.5	0		23	1	0	0
		14	1	0	0		24	1	0	0
23	Female/32Y	21	1	0	0		11	1	0	0
		22	0	0	0		12	1	0	0
		23	1	0	0		13	1	0	0
24	Male/37Y	21	1	0	0		11	0.5	0.2	0
		22	1	0	0		12	1	0	0
		23	1	0.5	0		13	1	0	0
		24	1	0	0		14	1	0	0
25	Male/42Y	11	1	0	0		21	1	0	0
		12	0.5	0	0		22	1	0	0
		13	1	0	0		23	1	0	0
AVERAGE			0.810185	0.125	0.0194444			0.916667	0.161111	0.037963

## Sheet: RD
			RECESSION DEPTH (RD)
			TEST GROUP				CONTROL GROUP
Sr. No.	Gender/Age	Tooth no.	Baseline	3 Months Follow-up	6 Months Follow-up	Percentage of RC	Tooth no.	Baseline	3 Months Follow-up	6 Months Follow-up	Percentage of RC
1	Male/45Y	12	3	1	0	100	22	3	1.5	0.5	83.3
		13	4	1	0	100	23	4	1.5	0.5	92.5
		14	4.5	1	0	100	24	3	1	0	100
		15	3.5	1	0	100	25	3.5	1	0	100
2	Male/56Y	11	2.5	1.5	0.5	80	21	4.5	1.6	1	77.8
		12	4	1	0	100	22	4	1.5	1.1	72.5
		13	3.5	1	0	100	23	3.5	2	0.5	83.3
		14	3.5	1	0	100	24	4	1.5	1	75
		15	3.5	1	0	100	25	3.5	2	1	71.4
3	Male/52Y	11	3.5	1	0	100	21	4	1.7	1	75
		12	4	1	0.5	75	22	4.5	1.5	1	77.8
		13	3.5	1	0	100	23	4	1.2	1	75
		14	4	1	0	100	24	3.5	0.5	0	100
		15	3.5	1	0	100	25	4	1	0	100
4	Male/24Y	11	3	1	0.5	83.3	21	3.5	1	0	100
		12	3.4	1	0	100	22	4	1	0	100
		13	4	1	0	100	23	3.5	1.5	1	71.4
		14	3.5	1	0	100	24	4	1	0	100
5	Male/29Y	21	4.5	1	0	100	11	4	1	0	100
		22	4	0.5	0	100	12	3.5	0.5	0	100
		23	5	1	0	100	13	3.5	1	0.5	83.3
		24	4	1.2	0.5	75	14	3	0.7	0	100
		25	3.5	1	0	100	15	3.5	0.5	0	100
6	Male/27Y	11	4	1	0	100	21	3	1	0	100
		12	3	0.5	0	100	22	3	0.5	0	100
		13	4	1	0.5	75	23	3.5	1	0	100
		14	2.5	1.2	0.5	80	24	4	1	0	100
		15	3.5	1	0.5	85.7	25	3.5	0.5	0	100
7	Female/33Y	21	4	1	0	100	11	3	1	0	100
		22	3	1	0	100	12	3.5	1	0	100
		23	3.5	1.1	0	100	13	4	1	0	100
		24	4	0.5	0	100	14	3.5	1	0.5	85.7
8	Male/25Y	21	4	1	0	100	11	3	1	0	100
		22	3.5	0.5	0	100	12	3.5	0.5	0	100
		23	4	1	0.5	75	13	3.5	1	0.5	85.7
9	Female/49Y	11	3.5	0.5	0	100	21	3	1.5	0	100
		12	4	1	0	100	22	3.5	0.5	0	100
		13	4	1	0	100	23	3.5	1	0	100
		14	3.5	1	0.5	83.3	24	4	1	0	100
		15	3.5	0.5	0	100	25	4	1	0	100
10	Male/49Y	21	4	1	0	100	11	3	0.5	0	100
		22	3	0.5	0.2	93.3	12	3.5	1	0.5	85.7
		23	3.5	1	0	100	13	3	1	0	100
		24	4	1	0	100	14	4	1.2	0.7	82.5
		25	4	0.5	0	100	15	3.5	1	0	100
11	Male/26Y	11	3.5	0.5	0	100	21	4.5	1	0.5	88.9
		12	3.5	0.5	0	100	22	4	1	0	100
		13	3	1	0	100	23	4	1	0.5	92.5
12	Female/35Y	21	4	0.5	0	100	11	3.5	0	0	100
		22	3.5	0.5	0	100	12	4	0.5	0	100
		23	3.5	1	0	100	13	3.5	1	0.5	85.7
		24	4	0.5	0	100	14	4	0.5	0	100
		25	3	1	0.5	83.3	15	4	1	0.5	92.5
13	Female/45Y	21	4	0.5	0	100	11	3.5	1	0	100
		22	3.5	1	0	100	12	4	0.5	0	100
		23	3.5	0.5	0	100	13	3	0.5	0	100
		24	4	0.5	0.2	95	14	3.5	1	0.5	85.7
		25	4	0.5	0	100	15	4	0.5	0	100
14	Male/26Y	11	3.5	0.5	0	100	21	4.5	0.5	0	100
		12	4	0.5	0.2	95	22	3	1	0.5	83.3
		13	4	1	0	100	23	3	1	0	100
		14	4	0.5	0	100	24	4	1	0.5	92.5
		15	3.5	1	0.5	85.7	25	3.5	1	0	100
15	Male/39Y	11	4.5	0.5	0	100	21	3	0.5	0	100
		12	4	0.5	0	100	22	3.5	1	0	100
		13	4.5	1	0.5	88.8	23	3	1	0	100
		14	4	0.5	0	100	24	3.5	1	0.5	85.7
		15	5	0.5	0	100	25	3.5	1	0	100
16	Female/43Y	11	4	0.5	0	100	21	3	1	0	100
		12	5	0.2	0	100	22	4	0.5	0	100
		13	4	0.2	0	100	23	3.5	1	0	100
		14	4.5	0.5	0.2	95.5	24	3	0.5	0	100
		15	4	1	0	100	25	4	1	0	100
17	Male/40Y	12	4.5	0.5	0	100	22	3	1	0	100
		13	5	1	0	100	23	3.5	1	0.5	85.7
		14	3	1	0.5	85.7	24	4.5	0.5	0	100
18	Male/28Y	11	4	0.5	0	100	21	3	0.5	0	100
		12	4	1	0	100	22	3	0.5	0	100
		13	5	1	0	100	23	4	1	0	100
19	Male/28Y	21	4.5	1	0	100	11	3.5	1	0.5	85.7
		22	4	0.5	0	100	12	4	1	0	100
		23	3.5	0	0	100	13	3	1	0.5	83.3
		24	4	0	0	100	14	3.5	1	0	100
		25	3.5	0.5	0	100	15	4	1	0	100
20	Male/50Y	21	5.5	0.5	0	100	11	3.5	1	0.5	85.7
		22	5	0.3	0	100	12	3	0.5	0	100
		23	4	1	0	100	13	3.5	1	0	100
		24	4.5	0.5	0	100	14	4	1	0	100
		25	4	0.5	0	100	15	3.5	1	0	100
21	Male/58Y	11	4.5	0.5	0	100	21	3.5	0.5	0	100
		12	5	0.3	0	100	22	3	1	0	100
		13	3.5	0.1	0	100	23	4	1	0	100
		14	4.5	0	0	100	24	4.5	1	0	100
		15	4	1	0.5	75	25	3	1	0	100
22	Male/37Y	11	4.5	1	0	100	21	3.5	0.5	0	100
		12	4	0	0	100	22	3.5	0.7	0	100
		13	4.5	1	0.5	88.8	23	4	1	0	100
		14	4	0.5	0	100	24	3.5	0.5	0	100
23	Female/32Y	21	5	0.5	0	100	11	4	0	0	100
		22	3.5	0	0	100	12	4.5	0.5	0.5	88.8
		23	4	0.5	0	100	13	3	1	0	100
24	Male/37Y	21	3.5	1	0	100	11	3.5	0	0	100
		22	4	0	0	100	12	4	0	0	100
		23	3.5	1	0	100	13	3.5	1	0.5	85.7
		24	3.5	1	0	100	14	3	0	0	100
25	Male/42Y	11	4.5	0.5	0.5	88.8	21	3.5	0.5	0	100
		12	4	0.5	0	100	22	3	0	0	100
		13	3.5	1	0	100	23	3.5	0	0	100
AVERAGE			3.89259	0.737037	0.0814815			3.58796	0.875926	0.178704

## Sheet: Percentage RC
			Percentage of Root coverage
		TEST GROUP			CONTROL GROUP
Sr. No.	Gender/Age	Tooth no.	Percentage of Root coverage		Tooth no.	Percentage of Root coverage
1	Male/45Y	12	100		22	83.3
		13	100		23	92.5
		14	100		24	100
		15	100		25	100
2	Male/56Y	11	80		21	77.8
		12	100		22	72.5
		13	100		23	83.3
		14	100		24	75
		15	100		25	71.4
3	Male/52Y	11	100		21	75
		12	75		22	77.8
		13	100		23	75
		14	100		24	100
		15	100		25	100
4	Male/24Y	11	83.3		21	100
		12	100		22	100
		13	100		23	71.4
		14	100		24	100
5	Male/29Y	21	100		11	100
		22	100		12	100
		23	100		13	83.3
		24	75		14	100
		25	100		15	100
6	Male/27Y	11	100		21	100
		12	100		22	100
		13	75		23	100
		14	80		24	100
		15	85.7		25	100
7	Female/33Y	21	100		11	100
		22	100		12	100
		23	100		13	100
		24	100		14	85.7
8	Male/25Y	21	100		11	100
		22	100		12	100
		23	75		13	85.7
9	Female/49Y	11	100		21	100
		12	100		22	100
		13	100		23	100
		14	83.3		24	100
		15	100		25	100
10	Male/49Y	21	100		11	100
		22	93.3		12	85.7
		23	100		13	100
		24	100		14	82.5
		25	100		15	100
11	Male/26Y	11	100		21	88.9
		12	100		22	100
		13	100		23	92.5
12	Female/35Y	21	100		11	100
		22	100		12	100
		23	100		13	85.7
		24	100		14	100
		25	83.3		15	92.5
13	Female/45Y	21	100		11	100
		22	100		12	100
		23	100		13	100
		24	95		14	85.7
		25	100		15	100
14	Male/26Y	11	100		21	100
		12	95		22	83.3
		13	100		23	100
		14	100		24	92.5
		15	85.7		25	100
15	Male/39Y	11	100		21	100
		12	100		22	100
		13	88.8		23	100
		14	100		24	85.7
		15	100		25	100
16	Female/43Y	11	100		21	100
		12	100		22	100
		13	100		23	100
		14	95.5		24	100
		15	100		25	100
17	Male/40Y	12	100		22	100
		13	100		23	85.7
		14	85.7		24	100
18	Male/28Y	11	100		21	100
		12	100		22	100
		13	100		23	100
19	Male/28Y	21	100		11	85.7
		22	100		12	100
		23	100		13	83.3
		24	100		14	100
		25	100		15	100
20	Male/50Y	21	100		11	85.7
		22	100		12	100
		23	100		13	100
		24	100		14	100
		25	100		15	100
21	Male/58Y	11	100		21	100
		12	100		22	100
		13	100		23	100
		14	100		24	100
		15	75		25	100
22	Male/37Y	11	100		21	100
		12	100		22	100
		13	88.8		23	100
		14	100		24	100
23	Female/32Y	21	100		11	100
		22	100		12	88.8
		23	100		13	100
24	Male/37Y	21	100		11	100
		22	100		12	100
		23	100		13	85.7
		24	100		14	100
25	Male/42Y	11	88.8		21	100
		12	100		22	100
		13	100		23	100
			97.1037			95.3667

## Sheet: CAL
			CLINICAL ATTCHMENT LEVEL(CAL)
			TEST GROUP				CONTROL GROUP
Sr. No.	Gender/Age	Tooth no.	Baseline	3 Months Follow-up	6 Months Follow-up		Tooth no.	Baseline	3 Months Follow-up	6 Months Follow-up
1	Male/45Y	12	4	1	0		22	4	1.5	0.5
		13	5	1.5	0		23	5.5	2.5	0.5
		14	5.5	1	0		24	4	2	0.2
		15	4.5	1	0		25	4.5	1	0
2	Male/56Y	11	3.5	1.5	0.5		21	5.7	2.1	1
		12	4.5	1	0		22	5	2.5	1.1
		13	4.5	2	0.2		23	4.5	3	0.7
		14	4	1	0		24	4	2	1
		15	4.5	1	0		25	4.5	1.7	1
3	Male/52Y	11	4.5	1	0		21	4	1.7	1
		12	5	1	0.5		22	5.5	1.5	1
		13	4.5	1.5	0		23	5.5	1.7	1.2
		14	5	1	0		24	4.5	1	0
		15	4	1	0		25	5	1	0
4	Male/24Y	11	4	1.5	0.7		21	4.5	1	0
		12	4.3	1	0		22	4	1	0
		13	5	1.5	0.2		23	5	2	1.2
		14	3.5	1	0		24	5	1	0
5	Male/29Y	21	5.5	1	0		11	5	1	0
		22	4.5	0.5	0		12	4.5	0.5	0
		23	6	1	0		13	4.7	1.5	0.7
		24	5	1.7	0.8		14	4.2	1.2	0
		25	3.5	1	0		15	4.5	0.5	0
6	Male/27Y	11	5	1	0		21	4	1	0
		12	4	0.5	0		22	3.5	0.5	0
		13	5	1.5	0.9		23	4.5	1.5	0
		14	3	1.5	0.7		24	4.5	1	0
		15	4.5	1.2	0		25	4.5	0.5	0
7	Female/33Y	21	5	1	0		11	4	1	0
		22	4	1	0		12	4.5	1	0
		23	4.5	1.6	0		13	5.2	1.5	0
		24	5	1	0.2		14	4	1	0.5
8	Male/25Y	21	4.5	1.5	0		11	3.5	1	0
		22	4	0.5	0		12	4.5	1	0.3
		23	5	1.5	0.5		13	4.5	1.5	0.5
9	Female/49Y	11	4.5	0.5	0		21	4	1.5	0
		12	4.5	1	0		22	4.5	0.5	0
		13	5	1	0		23	4.5	1.5	0
		14	4.5	1	0.5		24	5	1	0
		15	4	0.5	0		25	5	1	0
10	Male/49Y	21	5	1.5	0		11	4	0.5	0
		22	4	0.5	0.2		12	4	1	0.5
		23	4.5	1.5	0.2		13	4.5	1.5	0.2
		24	4.5	1	0		14	4.5	1.2	0.7
		25	4.5	0.5	0		15	4.5	1	0
11	Male/26Y	11	4.5	0.5	0		21	5.5	1	0.5
		12	4	0.5	0		22	5	1.5	0
		13	4	1.5	0		23	5.5	1.5	0.5
12	Female/35Y	21	5	0.5	0		11	4.5	0	0
		22	4	0.5	0		12	4.5	0.5	0
		23	4.5	1	0		13	4.5	1	0.5
		24	5	0.5	0		14	5	1	0.3
		25	4	1	0.5		15	5	1	0.5
13	Female/45Y	21	5	1	0.2		11	4.5	1	0
		22	4	1	0		12	4.5	0.5	0
		23	4.5	1.5	0		13	4	0.5	0.3
		24	4.5	0.5	0.2		14	4.5	1	0.5
		25	4.5	0.5	0		15	5	0.5	0
14	Male/26Y	11	4.5	0.5	0		21	5.5	0.5	0
		12	5	0.5	0.2		22	4	1	0.5
		13	5	1.5	0		23	4.2	1.5	0
		14	4.5	0.5	0		24	5	1	0.5
		15	4	1	0		25	4.5	1	0
15	Male/39Y	11	5.5	1.5	0		21	4	1	0
		12	5	0.5	0		22	4.5	1	0
		13	5	1	0.5		23	4	1.5	0
		14	5	0.5	0.5		24	4.5	1	0.5
		15	6	0.5	0		25	4.5	1.5	0
16	Female/43Y	11	5	1	0		21	4	1	0
		12	5.5	0.2	0		22	5	1	0.5
		13	5	0.2	0		23	4	1	0
		14	4.5	0.5	0.2		24	4	1	0
		15	4	1	0		25	4	1	0
17	Male/40Y	12	5.5	0.5	0		22	4	1	0
		13	6	1	0		23	4.5	1	0.5
		14	3	1	0.5		24	5.5	0.5	0
18	Male/28Y	11	5	1	0		21	4	0.5	0
		12	4.5	0.5	0		22	3.5	0.7	0
		13	6	0.5	0		23	5	1	0
19	Male/28Y	21	5.5	0.5	0		11	4.5	1	0.5
		22	5	0.5	0		12	5	1	0
		23	4.5	0.5	0.2		13	4	1	0.5
		24	4.5	0	0		14	3.5	1	0
		25	4	0.5	0		15	5	1.5	0
20	Male/50Y	21	6.5	0.5	0		11	4.5	1.5	0.5
		22	6	0.8	0		12	4	0.5	0.5
		23	5	1.5	0		13	4.5	1.5	0
		24	5	0.5	0		14	4	1	0.5
		25	5	0.5	0		15	4.5	1	0
21	Male/58Y	11	5.5	0.5	0		21	4.5	1	0
		12	6	0.3	0		22	4	1.5	0.3
		13	4.5	0.6	0		23	5	1	0
		14	5	0	0		24	5.5	1	0
		15	4.5	1	0.5		25	3	1	0
22	Male/37Y	11	5.5	1	0		21	4.5	0.5	0
		12	5	0	0		22	4.5	1.2	0.2
		13	5.5	1.5	0.5		23	5	1	0
		14	5	0.5	0		24	4.5	0.5	0
23	Female/32Y	21	6	0.5	0		11	5	0	0
		22	3.5	0	0		12	5.5	0.5	0.5
		23	5	0.5	0		13	4	1	0
24	Male/37Y	21	4.5	1	0		11	4	0.2	0
		22	5	0	0		12	5	0	0
		23	4.5	1.5	0		13	4.5	1	0.5
		24	4.5	1	0		14	4	0	0
25	Male/42Y	11	5.5	0.5	0.5		21	4.5	0.5	0
		12	4.5	0.5	0		22	4	0	0
		13	4.5	1	0		23	4.5	0	0
AVERAGE			4.71111	0.862037	0.0981481			4.50463	1.04352	0.216667

## Sheet: WKG
			WIDTH OF KERATINIZED GINGIVA (WKG)
			TEST GROUP				CONTROL GROUP
Sr. No.	Gender/Age	Tooth no.	Baseline	3 Months Follow-up	6 Months Follow-up		Tooth no.	Baseline	3 Months Follow-up	6 Months Follow-up
1	Male/45Y	12	3	5	5		22	3	4	4
		13	2	4	5		23	2	4	4
		14	3	5	5		24	2	4	4
		15	2	4	5		25	3	3	4
2	Male/56Y	11	4	5	5		21	4	4	4
		12	4	4	4		22	4	4	4
		13	3	4	4		23	3	3	3
		14	4	4	4		24	4	4	4
		15	4	4	4		25	4	4	4
3	Male/52Y	11	4	4	5.5		21	4	3	5
		12	4	4	6		22	3	4	6
		13	3	4	5		23	3	4	5
		14	4	4	4		24	3	3	3
		15	4	4	4.5		25	3	3	3
4	Male/24Y	11	3	4	4		21	3	3.5	3.5
		12	4	4	4		22	4	4	4
		13	3	3.5	4		23	4	4.5	4.5
		14	3	3.5	4		24	4	4	4
5	Male/29Y	21	2	3	3.5		11	2	3	3
		22	3	3	3		12	2	3	3
		23	2	3	3.5		13	2	2	3
		24	2	3	3.5		14	2	2	2.5
		25	2	3	3		15	2	2	2
6	Male/27Y	11	3	3.5	4		21	4	4	4
		12	3	3.5	4		22	3	3.5	3.5
		13	3	3	3.5		23	3	3.5	3.5
		14	3	3.5	4		24	3	3	3.5
		15	3	3.5	5		25	3	3	3
7	Female/33Y	21	3	3.5	4		11	3	3.5	3.5
		22	3	3.5	4		12	3	3.5	4
		23	3	3	5		13	3	3.5	3.5
		24	3	3	4		14	3.5	3	3.5
8	Male/25Y	21	3	3.5	4		11	3	3	3.5
		22	4	4.5	4.5		12	3	3.5	4
		23	3	3	4		13	3	3	3.5
9	Female/49Y	11	4	4	5		21	4	4	5
		12	5	5.5	6		22	4	4.5	5
		13	5	5.5	6		23	5	5	5.5
		14	4	5	5.5		24	5	5	5.5
		15	5	5	6		25	5	5	5.5
10	Male/49Y	21	5	5	6		11	5.5	5.5	6
		22	5	5.5	6		12	5	5	5.5
		23	4	5	6		13	4	4.5	5
		24	5	5.5	6		14	4	5	6
		25	5	5	5.5		15	3	4	5
11	Male/26Y	11	4	5	6		21	4.5	5	5
		12	4	5	6		22	4	5	6
		13	3	4	5.5		23	3	5	5
12	Female/35Y	21	5	5.5	7		11	5	6	7
		22	6	6.5	7		12	5	6	7
		23	4	5	6.5		13	3	4	5
		24	5	6	7		14	5	5	6
		25	4	5	6		15	4.5	5	6
13	Female/45Y	21	4	5	5.5		11	4	4	5
		22	4	4.5	5		12	5	5	5
		23	4	4	5		13	4	4	4.5
		24	4	4.5	5		14	4	4.5	5
		25	4	5	5		15	4	4	4.5
14	Male/26Y	11	4	5	6		21	4	4.5	5
		12	5	5	6		22	4	4	5
		13	4	5	5.5		23	3.5	4	5
		14	5	5.5	6		24	4	4.5	5
		15	5	5.5	6		25	4	4	5.5
15	Male/39Y	11	4	5	5		21	4	4.5	5
		12	4	5	5.5		22	5	5	5
		13	3	4	5		23	4	4	5
		14	4	5	5.5		24	4	5	5.5
		15	4	5	6		25	4	5	5.5
16	Female/43Y	11	4	4.5	5		21	4	5	6
		12	4	4.5	6		22	3	4	5
		13	3	4	5		23	3	4	5
		14	2	3	5		24	2	3	4
		15	2	3	4		25	2	3	4.5
17	Male/40Y	12	3	4	5		22	3	4	5
		13	3	4	5		23	2	3	5
		14	3	4	5		24	3	4	5
18	Male/28Y	11	3	4	5		21	3	4	5
		12	3	4	5		22	3	3	4
		13	2	3	4		23	2	3	4.5
19	Male/28Y	21	3	4	5		11	4	4	4
		22	3	4	5		12	3	4	4
		23	2	3	4		13	2	3	4
		24	3	3	4		14	2	3	4
		25	2	3	4		15	2	3	4
20	Male/50Y	21	4	5	5		11	4	5	5.5
		22	3	4	5		12	4	5	5
		23	4	4	5		13	2	3	4
		24	3	4	5		14	3	4	4
		25	3	3	5		15	2	3	4.5
21	Male/58Y	11	4	4	5		21	4	5	5
		12	4	4	6		22	4	5	5
		13	3	4	5		23	3	4	4
		14	3	4	6		24	3	3	4
		15	2	3	5		25	3	4	4.5
22	Male/37Y	11	4	4	5		21	4	4	4
		12	3	4	6		22	3	4	4
		13	2	3	5		23	2	3	4
		14	2	3	5		24	2	3	4
23	Female/32Y	21	4	4	6		11	3	4	5
		22	3	4	6		12	3	4	5
		23	3	4	5		13	3	4	5
24	Male/37Y	21	4	5	5		11	4	5	5
		22	3	4	4		12	4	4	5
		23	3	4	5		13	3	4	5
		24	3	4	5		14	3	4	4
25	Male/42Y	11	5	5	5		21	5	5	5
		12	5	5	6		22	4	4	5
		13	4	4	5		23	4	5	5
AVERAGE			3.50926	4.17593	5.00463			3.4213	3.96759	4.53241

## Sheet: RW
			RECESSION WIDTH (RW)
			TEST GROUP				CONTROL GROUP
Sr. No.	Gender/Age	Tooth no.	Baseline	3 Months Follow-up	6 Months Follow-up		Tooth no.	Baseline	3 Months Follow-up	6 Months Follow-up
1	Male/45Y	12	4	2	2		22	3	3	2
		13	4	4	3		23	4	3	3
		14	3	3	2		24	3	2	2
		15	3	3	2		25	4	2	2
2	Male/56Y	11	5	3	2		21	5	4	3
		12	4	3	3		22	4	3	2
		13	5	4	2		23	5	4	3
		14	4	4	2		24	4	4	2
		15	4	3	2		25	4	3	2
3	Male/52Y	11	5	3	1		21	3	3	2
		12	5	3	0		22	4	2	2
		13	5	4	2		23	5	4	3
		14	4	3	1		24	4	2	2
		15	4	3	2		25	4	3	2
4	Male/24Y	11	5	4	2		21	5	4	3
		12	5	4	2		22	4	3	3
		13	6	4	3		23	5	4	3
		14	5	3.5	2.5		24	5	4	3
5	Male/29Y	21	5	3	1		11	6	5	3
		22	5	3	2		12	5	4	2
		23	5	4	1		13	5	4	3
		24	5	3	2		14	4	4	2
		25	5	3	1		15	5	4	2
6	Male/27Y	11	4	3	2		21	4	3	3
		12	4	3	0		22	5	3	2
		13	5	3	1		23	5	4	3
		14	4	3	2		24	5	3	3
		15	4	3	1		25	4	3	2
7	Female/33Y	21	4	3	2		11	4	3	2
		22	4	3	0		12	4	2	1
		23	4	4	1		13	4	3	2
		24	4	3	0		14	4	3	2
8	Male/25Y	21	5	3.5	3		11	5	3.5	2
		22	4	4	2		12	5	3.5	2
		23	5	3.5	1		13	6	4	2.5
9	Female/49Y	11	6	4	3		21	5	3	2
		12	5	4	2		22	5	3	2
		13	5	4	3		23	5	4	2
		14	4	4	2		24	5	3	2
		15	5	4	1		25	5	3	2
10	Male/49Y	21	5	3	3		11	5	3	2
		22	3	2	2		12	3	3	1
		23	5	3	2		13	5	3	2
		24	5	3	2		14	5	2	2
		25	5	3	2		15	5	2	2
11	Male/26Y	11	5	3	2		21	5	4	3
		12	5	3	0		22	4	3	3
		13	6	4	2		23	6	5	3
12	Female/35Y	21	5	3	2		11	4	4	2
		22	4	2	1		12	3	3	3
		23	5	3	2		13	4	3	2
		24	4	3	1		14	4	3	2
		25	4	3	2		15	4	3	2
13	Female/45Y	21	5	3	1		11	5	4	1
		22	4	2	1		12	4	3	1
		23	5	3	1		13	4	3	1
		24	4	4	1		14	4	3	1
		25	4	3	1		15	4	3	1
14	Male/26Y	11	4	4	3		21	5	4	3
		12	5	4	2		22	5	4	3
		13	5	4	3		23	6	5	3
		14	4	4	2		24	5	4	2
		15	4	3	2		25	5	4	2
15	Male/39Y	11	5	3	2		21	5	4	2
		12	4	3	1		22	4	3	2
		13	5	4	2		23	5	4	3
		14	5	3	2		24	5	4	2
		15	4	3	1		25	5	4	2
16	Female/43Y	11	4	3	2		21	4	2	1
		12	4	2	0		22	3	2	2
		13	4	3	1		23	3	3	2
		14	5	4	2		24	3	3	1
		15	4	4	2		25	3	3	2
17	Male/40Y	12	4	3	0		22	3	3	2
		13	5	3	1		23	4	3	2
		14	4	3	2		24	4	3	2
18	Male/28Y	11	4	3	2		21	4	3	2
		12	4	2	0		22	5	3	3
		13	4	3	2		23	4	3	2
19	Male/28Y	21	4	3	2		11	5	4	2
		22	4	3	1		12	4	3	1
		23	4	3	2		13	4	3	2
		24	4	3	1		14	4	3	2
		25	4	3	1		15	4	3	2
20	Male/50Y	21	5	3	2		11	4	3	2
		22	4	3	1		12	4	3	2
		23	6	4	2		13	5	3	3
		24	5	3	2		14	4	3	2
		25	5	3	2		15	4	3	2
21	Male/58Y	11	4	3	2		21	4	3	2
		12	3	3	2		22	4	3	2
		13	4	3	2		23	5	4	3
		14	4	3	2		24	4	3	2
		15	4	3	2		25	4	3	2
22	Male/37Y	11	4	3	2		21	4	3	2
		12	3	3	1		22	4	3	1
		13	4	3	2		23	5	3	2
		14	4	3	2		24	4	3	2
23	Female/32Y	21	4	3	2		11	5	3	2
		22	4	3	1		12	4	3	2
		23	5	3	2		13	5	3	2
24	Male/37Y	21	5	3	2		11	5	3	2
		22	4	2	1		12	4	3	3
		23	5	3	2		13	5	4	3
		24	5	3	2		14	5	4	2
25	Male/42Y	11	5	3	2		21	5	3	1
		12	4	2	1		22	5	3	1
		13	5	3	2		23	5	2	2
AVERAGE			4.44444	3.1713	1.6713			4.40741	3.24074	2.125

## Sheet: GT
			Baseline			6 Months				Baseline			6 Months
Sr. No.	Gender/Age	Tooth no.	2mm	4mm	6mm	2mm	4mm	6mm	Tooth no.	2mm	4mm	6mm	2mm	4mm	6mm
1	Male/45Y	12	1.6	1.2	1.2	2.1	2.2	2.4	22	1	1.1	1.3	2.1	2	2.1
		13	1.3	1.3	0.8	1.9	2.3	2.3	23	2	1.3	1.2	2.3	2.1	2.3
		14	1.1	1.1	1.3	2	2.2	2.5	24	1.3	1.5	1.3	2	1.9	2.4
		15	1.5	1	1.6	2.2	2	2.1	25	1.5	1.2	1.1	2.1	2	2.1
2	Male/56Y	11	1	1.2	1.2	2	2.3	2.6	21	1.2	1.1	1.2	2.1	2.3	2.2
		12	1.3	1.4	1.3	2.1	2.1	2.1	22	1	1.3	1.3	2	2.1	2
		13	1.5	1.3	1.1	2.3	2.3	2.3	23	1.1	1.3	1.5	2.1	2.2	2.3
		14	1.6	1.5	1.5	2.4	2.1	2.6	24	1.3	1.2	1.4	2.3	2.1	1.9
		15	1.5	1	1.2	2.2	2.4	2.4	25	1.2	1.4	1.2	2.2	1.9	1.8
3	Male/52Y	11	1.2	1.1	1.2	2.3	2.5	2.5	21	1.4	1.5	1.3	2.1	1.8	2.1
		12	1.4	1.2	1	2	2.1	2	22	1.6	1.2	1.1	2.1	1.9	2.3
		13	1.1	1.2	0.8	2.1	2.3	1.9	23	1.1	1	1.2	2	2	1.8
		14	1	1.3	1.2	2.2	2.5	2.4	24	1	1.3	1.3	2.3	2.1	2.2
		15	1.5	0.9	1.3	2	1.8	2.3	25	1.3	1.2	1.2	2.2	2.3	2.1
4	Male/24Y	11	1.3	1.1	1	2.6	2.2	2.1	21	1.4	1.3	1.3	2.4	1.8	1.7
		12	1.2	1	1.2	2.4	2.1	2	22	1.2	1.4	1.2	2.3	2	2.1
		13	1.1	1.2	1.6	2.1	2.3	2.3	23	1.3	1	1.2	2	2.1	1.8
		14	1	1.3	1	2.2	2.1	2.4	24	1.5	1.8	1.4	2.1	2.4	2.1
5	Male/29Y	21	1.2	1.1	0.8	2	2.4	2.8	11	1.1	1.3	1.3	2.1	2.3	2.3
		22	1.5	1	1.2	2.1	1.9	2	12	1.3	1.2	1.4	2	2.2	1.9
		23	1.3	0.9	1.3	2.6	2.3	2.4	13	1.3	1.4	1.2	1.9	2	2.1
		24	1.3	1.2	1.6	1.9	2.1	2.6	14	1.2	1.5	1.1	2.1	2.3	2.3
		25	1.4	1.1	1	2.1	2	2.6	15	1.1	1.6	1.3	1.8	2.1	2.4
6	Male/27Y	11	1.6	1.3	1.1	2	2.3	2.3	21	1	1.4	1	2	2.1	2.2
		12	1	1	1.2	2.2	2.1	1.9	22	1.6	1.2	1.2	2.4	2	2
		13	1.4	0.8	1	2.4	2	2.2	23	1.5	1.3	1.3	1.9	2.3	2.1
		14	1.5	1.1	1.6	2.2	2.3	2.1	24	1.7	1.2	0.9	2.1	2.2	1.9
		15	1.4	1.2	1.4	2.3	2.1	2	25	1.2	1.2	1.2	2	2	1.8
7	Female/33Y	21	1.3	1.3	1.3	2	2.1	2.3	11	1.3	1.3	0.8	1.8	1.9	2.3
		22	1.5	1.2	1.2	2.3	2.3	2.4	12	1.1	1.1	1.3	2.3	1.9	2.1
		23	1	1.2	0.9	1.8	2.1	2.1	13	1.3	1	1.2	2.1	1.8	2
		24	1.4	1.3	1.2	2.2	2	2	14	1.6	1.2	1.4	2.2	1.8	1.8
8	Male/25Y	21	1.5	1.4	1.1	2.6	2.2	2.2	11	1	1.4	0.8	2.1	2.1	1.9
		22	1.6	1.1	1.3	2.5	2.1	1.9	12	1.3	1.5	1.6	2.1	2	2
		23	1.1	1	1.2	2.5	2.3	2.4	13	1.2	1.2	1.2	2.2	2	2.3
9	Female/49Y	11	1.4	1.1	13	2.3	2.2	2.3	21	1.5	1	1.1	2	1.8	1.8
		12	1.5	1	1.1	2.2	2.4	2.1	22	1	1	0.8	2.1	1.8	1.7
		13	1	1.2	1.4	2.2	2.6	2.4	23	1.6	1.3	1.3	2	2.1	1.8
		14	1.6	1.3	1.5	1.9	2	2.5	24	1.4	1	1.2	2.1	2.3	2
		15	1.2	1	1.3	2.3	2.4	2.5	25	1.9	1.5	1.3	1.9	2.1	2.5
10	Male/49Y	21	1	1.3	1.4	2.5	2.3	2.1	11	1.3	1	1.1	2	2.1	2.1
		22	1.2	1.2	1	2.5	1.9	2.5	12	1.2	2	1.3	1.9	2	1.8
		23	1.3	1.1	1.3	2.3	2.1	2.3	13	1.3	1	1.4	1.8	1.8	2
		24	1.5	1	1.5	2.2	2.6	2.1	14	1.6	1.1	1.5	2.1	2.1	1.8
		25	1.4	0.9	1.1	2.1	2.2	2	15	1.5	1.4	0.8	1.8	2.1	2.1
11	Male/26Y	11	1.1	1	1.6	2	2.3	2.3	21	1.4	1.3	1.6	2.3	2	2.3
		12	1	1.4	1.4	2.6	2.1	2.1	22	1.3	1.2	1.3	2	2.3	1.9
		13	1.3	1	1.2	2.4	2.6	2.4	23	1.5	1.4	0.8	2.1	2.1	1.9
12	Female/35Y	21	1.2	1.5	1	2.4	2.1	2.3	11	1.3	1	1.3	2.3	2	2.3
		22	1	1.4	1.5	2	2.5	2.4	12	1.4	1.2	0.9	2.3	2.3	1.9
		23	1.5	1.5	1.3	2	2.4	2.2	13	1.3	1.3	1.3	2.1	2	2.2
		24	1	1.3	0.9	2.5	2	2.3	14	1	1.5	1.1	2.1	2.1	1.9
		25	1.4	1	1.4	2.3	2.3	2.3	15	1.6	1.4	1.4	2	2.1	2.1
13	Female/45Y	21	1.3	1.4	1.2	2.2	2.1	2.5	11	1.2	1.3	1.3	2.3	2	2.3
		22	1.3	1.3	1.2	2.4	2	2.4	12	1.3	1.4	1.2	2.4	2.5	2.1
		23	1.5	1.3	1	2	2.6	2.1	13	1.3	1.2	1.4	2.1	2.1	1.9
		24	1.4	1.5	1.6	2.6	2.4	2.6	14	1.3	1.1	1.6	2.2	2.1	1.8
		25	1.1	1.4	0.9	2.5	2.3	2.4	15	1.4	1	0.8	2.1	2	1.8
14	Male/26Y	11	1	1.2	1.4	2.4	2.1	2.1	21	1.2	1.4	1.3	2.3	2.3	1.6
		12	0.6	1.6	1.7	2.7	2	2.5	22	1.3	1.2	1.2	2.4	2.1	2.1
		13	1.4	1.2	0.8	2.4	2.6	2.2	23	1	1.1	1.3	2.4	2	2
		14	1.3	1.1	1.6	2.2	2.5	2.1	24	1.5	1.2	1.4	2.2	1.9	1.3
		15	1.4	1	1.2	2.3	2	2.3	25	1.8	1.3	1.3	2.1	1.8	2.1
15	Male/39Y	11	1.2	1.3	1.3	2.4	2	2.1	21	1.3	1.4	1.6	2	1.9	2.3
		12	1	1.2	0.8	2.5	2.4	2.3	22	0.8	1.4	1.3	2.3	2.1	2.1
		13	1.6	1.1	1.1	2.1	2.5	2.4	23	1.1	1.2	1.4	2	2.3	2.3
		14	1.5	1	1.6	2	2.1	2.5	24	1.3	1.1	1.2	2.1	2.1	2
		15	1.6	1	1.5	2.3	2.2	2.2	25	0.8	1.5	1	2.1	2	2.3
16	Female/43Y	11	1.4	1.4	1.5	2	2	2.3	21	1.1	1.3	1.3	1.9	1.9	2
		12	1.6	1.2	1.4	2.4	2.3	2.3	22	1.2	1.4	0.8	2	2.3	2.3
		13	1.2	1.3	1.3	2.5	2	2.1	23	1.3	1.2	0.9	2.1	2.1	2.1
		14	1	1.1	1	2	2.4	2.3	24	1.5	1	1.1	2	2	2
		15	1	1.4	0.8	2.1	2.3	2.4	25	1.4	1.3	1.3	2.1	2.1	2
17	Male/40Y	12	1.2	1.2	1.2	1.9	2	2.2	22	1.2	1.4	1	1.9	2.1	2.1
		13	1.3	1.1	1.1	1.8	2.6	2.4	23	1.3	1.2	1.1	1.9	2	1.9
		14	1.6	1.3	0.8	2.1	2.5	2.6	24	1	1.1	1.4	2.1	2.3	2.3
18	Male/28Y	11	1.5	1.4	1.2	2.6	2.1	2.4	21	1.3	1.3	1.3	2.3	2.1	2.1
		12	1.6	1.2	1.6	2.5	2	2.5	22	1.5	1.4	1.8	2.1	2.3	2.1
		13	1.2	1.2	1.4	2.6	2.6	2.2	23	1.3	1.2	1.2	2	2	2.1
19	Male/28Y	21	1.1	1.1	1.2	2.4	2.4	2	11	1	1.3	0.8	2.1	2.1	1.9
		22	1	1.6	0.8	2.2	2	2.4	12	1.1	1.4	1.3	2.3	2.3	2.3
		23	1.3	1.4	1.1	2.6	2.6	2.3	13	1.3	1.5	1.5	2.1	2.4	2.1
		24	1.5	1.2	1.2	2.4	2	2.2	14	1	1.2	1.1	2	2	2.3
		25	1.4	1.4	1.1	2.1	2.1	2	15	1.4	3	1.3	2.2	2.3	2.4
20	Male/50Y	21	1.5	1.2	1.3	2.2	2	2.1	11	1.6	1	1.4	2.1	2.1	2.1
		22	1.3	1.3	0.8	2.2	2.3	2.4	12	1.1	1.3	1.2	2.2	2	2.1
		23	1.1	1	1.2	2.3	2.6	2.5	13	1.2	1.1	1.3	1.8	2.1	2.3
		24	1	1.2	1.4	2.4	2.4	2	14	1.6	1.2	0.8	1.8	2.1	2.3
		25	1.2	1.4	1.3	2	2.3	2.1	15	1	1.1	1.1	2.6	1.8	2.2
21	Male/58Y	11	1.5	1.3	1.4	2.6	2.5	2.5	21	1.5	1.1	1	1.1	2.3	2.1
		12	1.4	1.1	1.3	2	2	2.4	22	1.3	1.3	1.3	1.3	2.1	2.2
		13	1.2	1	1.1	1.9	2.1	2	23	1.1	1.2	1	2.3	2	2.4
		14	1.6	1.2	1	2.5	2.3	2	24	1.2	1.3	1.2	2.2	2.1	2.1
		15	1.4	1.3	1.3	2.1	2.5	2.6	25	1.5	1.2	1.3	1.9	1.9	2.1
22	Male/37Y	11	1.2	1.1	1.2	2	2.1	2.2	21	1.4	1.1	1.2	1.8	2	2.2
		12	1	1.4	0.8	2.6	2.6	2.4	22	1.3	1.3	1.1	2	2.1	2.3
		13	1.1	1	1.1	2.5	2.3	2	23	1	1.1	1.2	2.1	2.4	2.1
		14	1.3	1.3	1.2	2.1	2.2	2.3	24	1.2	1.3	1.1	2	2.3	2.5
23	Female/32Y	21	1.1	1	1	2.3	2.1	2.3	11	1.1	1.1	1	1.8	2.1	2.3
		22	1.5	1.3	1.3	2	2	2.4	12	1	1.3	0.9	2.1	2.3	1.9
		23	1	1	1.4	2.3	2.3	2	13	1.6	1.2	1.2	1.9	2.1	1.8
24	Male/37Y	21	1.2	1.2	1.2	2.1	2	2	11	1.2	1.1	1.1	2.1	2	2.1
		22	1.5	1.1	1	2.4	2.1	1.9	12	1.3	1	0.8	2.1	2.1	2
		23	1.3	1.6	1.8	2.6	2.4	2.4	13	1	1.3	1.3	2.3	2.3	2.1
		24	1	1.1	1	2.4	2.2	2.6	14	1.5	1.4	1.2	2.1	2.1	1.9
25	Male/42Y	11	1.1	1.2	1.2	2.1	2.3	2.3	21	1.2	1.5	1.3	2.2	2	2.1
		12	1.6	1.3	1	2.2	2.1	2.1	22	1.6	1.4	0.8	2.1	2	2.2
		13	1.1	1.5	1.3	2	2.1	2.3	23	1	1.3	1.2	2	2.3	2.3
AVERAGE			1.28796	1.20278	1.32407	2.24537	2.23056	2.27407		1.28981	1.27685	1.20278	2.08056	2.08519	2.0787

## Sheet: TEST
																			Gingival thickness (GT)
			Periodontal Probing Depth ( PPD)			Recession Deph (RD)			Percentage root coverage	Clinical attachment level (CAL)			Width of keratinized gingiva (WKG)			Recession Width (RW)			BASELINE			6 months
Sr. No.	Gender/Age	Tooth no.	Baseline	3 Months Follow-up	6 Months Follow-up	Baseline	3 Months Follow-up	6 Months Follow-up	At 6 months	Baseline	3 Months Follow-up	6 Months Follow-up	Baseline	3 Months Follow-up	6 Months Follow-up	Baseline	3 Months Follow-up	6 Months Follow-up	2mm	4mm	6mm	2mm	4mm	6mm
1	Male/45Y	12	1	0	0	3	1	0	100	4	1	0	3	5	5	4	2	2	1.6	1.2	1.2	2.1	2.2	2.4
		13	1	0.5	0	4	1	0	100	5	1.5	0	2	4	5	4	4	3	1.3	1.3	0.8	1.9	2.3	2.3
		14	1	0	0	4.5	1	0	100	5.5	1	0	3	5	5	3	3	2	1.1	1.1	1.3	2	2.2	2.5
		15	1	0	0	3.5	1	0	100	4.5	1	0	2	4	5	3	3	2	1.5	1	1.6	2.2	2	2.1
2	Male/56Y	11	1	0	0	2.5	1.5	0.5	80	3.5	1.5	0.5	4	5	5	5	3	2	1	1.2	1.2	2	2.3	2.6
		12	0.5	0	0	4	1	0	100	4.5	1	0	4	4	4	4	3	3	1.3	1.4	1.3	2.1	2.1	2.1
		13	1	0.5	0.2	3.5	1	0	100	4.5	2	0.2	3	4	4	5	4	2	1.5	1.3	1.1	2.3	2.3	2.3
		14	0.5	0	0	3.5	1	0	100	4	1	0	4	4	4	4	4	2	1.6	1.5	1.5	2.4	2.1	2.6
		15	1	0	0	3.5	1	0	100	4.5	1	0	4	4	4	4	3	2	1.5	1	1.2	2.2	2.4	2.4
3	Male/52Y	11	1	0	0	3.5	1	0	100	4.5	1	0	4	4	5.5	5	3	1	1.2	1.1	1.2	2.3	2.5	2.5
		12	1	0	0	4	1	0.5	75	5	1	0.5	4	4	6	5	3	0	1.4	1.2	1	2	2.1	2
		13	1	0.5	0	3.5	1	0	100	4.5	1.5	0	3	4	5	5	4	2	1.1	1.2	0.8	2.1	2.3	1.9
		14	0.5	0	0	4	1	0	100	5	1	0	4	4	4	4	3	1	1	1.3	1.2	2.2	2.5	2.4
		15	0.5	0	0	3.5	1	0	100	4	1	0	4	4	4.5	4	3	2	1.5	0.9	1.3	2	1.8	2.3
4	Male/24Y	11	1	0.5	0.2	3	1	0.5	83.3	4	1.5	0.7	3	4	4	5	4	2	1.3	1.1	1	2.6	2.2	2.1
		12	1	0	0	3.4	1	0	100	4.3	1	0	4	4	4	5	4	2	1.2	1	1.2	2.4	2.1	2
		13	1	0.5	0.2	4	1	0	100	5	1.5	0.2	3	3.5	4	6	4	3	1.1	1.2	1.6	2.1	2.3	2.3
		14	0	0	0	3.5	1	0	100	3.5	1	0	3	3.5	4	5	3.5	2.5	1	1.3	1	2.2	2.1	2.4
5	Male/29Y	21	1	0	0	4.5	1	0	100	5.5	1	0	2	3	3.5	5	3	1	1.2	1.1	0.8	2	2.4	2.8
		22	0.5	0	0	4	0.5	0	100	4.5	0.5	0	3	3	3	5	3	2	1.5	1	1.2	2.1	1.9	2
		23	1	0	0	5	1	0	100	6	1	0	2	3	3.5	5	4	1	1.3	0.9	1.3	2.6	2.3	2.4
		24	1	0.5	0.3	4	1.2	0.5	75	5	1.7	0.8	2	3	3.5	5	3	2	1.3	1.2	1.6	1.9	2.1	2.6
		25	0	0	0	3.5	1	0	100	3.5	1	0	2	3	3	5	3	1	1.4	1.1	1	2.1	2	2.6
6	Male/27Y	11	1	0	0	4	1	0	100	5	1	0	3	3.5	4	4	3	2	1.6	1.3	1.1	2	2.3	2.3
		12	1	0	0	3	0.5	0	100	4	0.5	0	3	3.5	4	4	3	0	1	1	1.2	2.2	2.1	1.9
		13	1	0.5	0.4	4	1	0.5	75	5	1.5	0.9	3	3	3.5	5	3	1	1.4	0.8	1	2.4	2	2.2
		14	0.5	0	0	2.5	1.2	0.5	80	3	1.5	0.7	3	3.5	4	4	3	2	1.5	1.1	1.6	2.2	2.3	2.1
		15	1	0	0	3.5	1	0.5	85.7	4.5	1.2	0	3	3.5	5	4	3	1	1.4	1.2	1.4	2.3	2.1	2
7	Female/33Y	21	1	0	0	4	1	0	100	5	1	0	3	3.5	4	4	3	2	1.3	1.3	1.3	2	2.1	2.3
		22	1	0	0	3	1	0	100	4	1	0	3	3.5	4	4	3	0	1.5	1.2	1.2	2.3	2.3	2.4
		23	1	0.5	0	3.5	1.1	0	100	4.5	1.6	0	3	3	5	4	4	1	1	1.2	0.9	1.8	2.1	2.1
		24	1	0.5	0.2	4	0.5	0	100	5	1	0.2	3	3	4	4	3	0	1.4	1.3	1.2	2.2	2	2
8	Male/25Y	21	0.5	0	0	4	1	0	100	4.5	1.5	0	3	3.5	4	5	3.5	3	1.5	1.4	1.1	2.6	2.2	2.2
		22	0.5	0	0	3.5	0.5	0	100	4	0.5	0	4	4.5	4.5	4	4	2	1.6	1.1	1.3	2.5	2.1	1.9
		23	1	0.5	0	4	1	0.5	75	5	1.5	0.5	3	3	4	5	3.5	1	1.1	1	1.2	2.5	2.3	2.4
9	Female/49Y	11	1	0	0	3.5	0.5	0	100	4.5	0.5	0	4	4	5	6	4	3	1.4	1.1	13	2.3	2.2	2.3
		12	0.5	0	0	4	1	0	100	4.5	1	0	5	5.5	6	5	4	2	1.5	1	1.1	2.2	2.4	2.1
		13	1	0	0	4	1	0	100	5	1	0	5	5.5	6	5	4	3	1	1.2	1.4	2.2	2.6	2.4
		14	1	0	0	3.5	1	0.5	83.3	4.5	1	0.5	4	5	5.5	4	4	2	1.6	1.3	1.5	1.9	2	2.5
		15	0.5	0	0	3.5	0.5	0	100	4	0.5	0	5	5	6	5	4	1	1.2	1	1.3	2.3	2.4	2.5
10	Male/49Y	21	1	0.5	0	4	1	0	100	5	1.5	0	5	5	6	5	3	3	1	1.3	1.4	2.5	2.3	2.1
		22	1	0	0	3	0.5	0.2	93.3	4	0.5	0.2	5	5.5	6	3	2	2	1.2	1.2	1	2.5	1.9	2.5
		23	1	0.5	0.2	3.5	1	0	100	4.5	1.5	0.2	4	5	6	5	3	2	1.3	1.1	1.3	2.3	2.1	2.3
		24	0.5	0	0	4	1	0	100	4.5	1	0	5	5.5	6	5	3	2	1.5	1	1.5	2.2	2.6	2.1
		25	0.5	0	0	4	0.5	0	100	4.5	0.5	0	5	5	5.5	5	3	2	1.4	0.9	1.1	2.1	2.2	2
11	Male/26Y	11	1	0	0	3.5	0.5	0	100	4.5	0.5	0	4	5	6	5	3	2	1.1	1	1.6	2	2.3	2.3
		12	0.5	0	0	3.5	0.5	0	100	4	0.5	0	4	5	6	5	3	0	1	1.4	1.4	2.6	2.1	2.1
		13	1	0.5	0	3	1	0	100	4	1.5	0	3	4	5.5	6	4	2	1.3	1	1.2	2.4	2.6	2.4
12	Female/35Y	21	1	0	0	4	0.5	0	100	5	0.5	0	5	5.5	7	5	3	2	1.2	1.5	1	2.4	2.1	2.3
		22	0.5	0	0	3.5	0.5	0	100	4	0.5	0	6	6.5	7	4	2	1	1	1.4	1.5	2	2.5	2.4
		23	1	0	0	3.5	1	0	100	4.5	1	0	4	5	6.5	5	3	2	1.5	1.5	1.3	2	2.4	2.2
		24	1	0	0	4	0.5	0	100	5	0.5	0	5	6	7	4	3	1	1	1.3	0.9	2.5	2	2.3
		25	1	0	0	3	1	0.5	83.3	4	1	0.5	4	5	6	4	3	2	1.4	1	1.4	2.3	2.3	2.3
13	Female/45Y	21	1	0.5	0.2	4	0.5	0	100	5	1	0.2	4	5	5.5	5	3	1	1.3	1.4	1.2	2.2	2.1	2.5
		22	0.5	0	0	3.5	1	0	100	4	1	0	4	4.5	5	4	2	1	1.3	1.3	1.2	2.4	2	2.4
		23	1	1	0	3.5	0.5	0	100	4.5	1.5	0	4	4	5	5	3	1	1.5	1.3	1	2	2.6	2.1
		24	0.5	0	0	4	0.5	0.2	95	4.5	0.5	0.2	4	4.5	5	4	4	1	1.4	1.5	1.6	2.6	2.4	2.6
		25	0.5	0	0	4	0.5	0	100	4.5	0.5	0	4	5	5	4	3	1	1.1	1.4	0.9	2.5	2.3	2.4
14	Male/26Y	11	1	0	0	3.5	0.5	0	100	4.5	0.5	0	4	5	6	4	4	3	1	1.2	1.4	2.4	2.1	2.1
		12	1	0	0	4	0.5	0.2	95	5	0.5	0.2	5	5	6	5	4	2	0.6	1.6	1.7	2.7	2	2.5
		13	1	0.5	0	4	1	0	100	5	1.5	0	4	5	5.5	5	4	3	1.4	1.2	0.8	2.4	2.6	2.2
		14	0.5	0	0	4	0.5	0	100	4.5	0.5	0	5	5.5	6	4	4	2	1.3	1.1	1.6	2.2	2.5	2.1
		15	0.5	0	0	3.5	1	0.5	85.7	4	1	0	5	5.5	6	4	3	2	1.4	1	1.2	2.3	2	2.3
15	Male/39Y	11	1	1	0	4.5	0.5	0	100	5.5	1.5	0	4	5	5	5	3	2	1.2	1.3	1.3	2.4	2	2.1
		12	1	0	0	4	0.5	0	100	5	0.5	0	4	5	5.5	4	3	1	1	1.2	0.8	2.5	2.4	2.3
		13	0.5	0	0	4.5	1	0.5	88.8	5	1	0.5	3	4	5	5	4	2	1.6	1.1	1.1	2.1	2.5	2.4
		14	1	0	0	4	0.5	0	100	5	0.5	0.5	4	5	5.5	5	3	2	1.5	1	1.6	2	2.1	2.5
		15	1	0	0	5	0.5	0	100	6	0.5	0	4	5	6	4	3	1	1.6	1	1.5	2.3	2.2	2.2
16	Female/43Y	11	1	0.5	0	4	0.5	0	100	5	1	0	4	4.5	5	4	3	2	1.4	1.4	1.5	2	2	2.3
		12	0.5	0	0	5	0.2	0	100	5.5	0.2	0	4	4.5	6	4	2	0	1.6	1.2	1.4	2.4	2.3	2.3
		13	1	0	0	4	0.2	0	100	5	0.2	0	3	4	5	4	3	1	1.2	1.3	1.3	2.5	2	2.1
		14	0	0	0	4.5	0.5	0.2	95.5	4.5	0.5	0.2	2	3	5	5	4	2	1	1.1	1	2	2.4	2.3
		15	0	0	0	4	1	0	100	4	1	0	2	3	4	4	4	2	1	1.4	0.8	2.1	2.3	2.4
17	Male/40Y	12	1	0	0	4.5	0.5	0	100	5.5	0.5	0	3	4	5	4	3	0	1.2	1.2	1.2	1.9	2	2.2
		13	1	0	0	5	1	0	100	6	1	0	3	4	5	5	3	1	1.3	1.1	1.1	1.8	2.6	2.4
		14	0	0	0	3	1	0.5	85.7	3	1	0.5	3	4	5	4	3	2	1.6	1.3	0.8	2.1	2.5	2.6
18	Male/28Y	11	1	0.5	0	4	0.5	0	100	5	1	0	3	4	5	4	3	2	1.5	1.4	1.2	2.6	2.1	2.4
		12	0.5	0	0	4	1	0	100	4.5	0.5	0	3	4	5	4	2	0	1.6	1.2	1.6	2.5	2	2.5
		13	1	0	0	5	1	0	100	6	0.5	0	2	3	4	4	3	2	1.2	1.2	1.4	2.6	2.6	2.2
19	Male/28Y	21	1	0	0	4.5	1	0	100	5.5	0.5	0	3	4	5	4	3	2	1.1	1.1	1.2	2.4	2.4	2
		22	1	0	0	4	0.5	0	100	5	0.5	0	3	4	5	4	3	1	1	1.6	0.8	2.2	2	2.4
		23	1	0.5	0.2	3.5	0	0	100	4.5	0.5	0.2	2	3	4	4	3	2	1.3	1.4	1.1	2.6	2.6	2.3
		24	0.5	0	0	4	0	0	100	4.5	0	0	3	3	4	4	3	1	1.5	1.2	1.2	2.4	2	2.2
		25	0.5	0	0	3.5	0.5	0	100	4	0.5	0	2	3	4	4	3	1	1.4	1.4	1.1	2.1	2.1	2
20	Male/50Y	21	1	0.5	0	5.5	0.5	0	100	6.5	0.5	0	4	5	5	5	3	2	1.5	1.2	1.3	2.2	2	2.1
		22	1	0	0	5	0.3	0	100	6	0.8	0	3	4	5	4	3	1	1.3	1.3	0.8	2.2	2.3	2.4
		23	1	0.5	0	4	1	0	100	5	1.5	0	4	4	5	6	4	2	1.1	1	1.2	2.3	2.6	2.5
		24	0.5	0	0	4.5	0.5	0	100	5	0.5	0	3	4	5	5	3	2	1	1.2	1.4	2.4	2.4	2
		25	1	0	0	4	0.5	0	100	5	0.5	0	3	3	5	5	3	2	1.2	1.4	1.3	2	2.3	2.1
21	Male/58Y	11	1	0	0	4.5	0.5	0	100	5.5	0.5	0	4	4	5	4	3	2	1.5	1.3	1.4	2.6	2.5	2.5
		12	1	0	0	5	0.3	0	100	6	0.3	0	4	4	6	3	3	2	1.4	1.1	1.3	2	2	2.4
		13	1	0.5	0	3.5	0.1	0	100	4.5	0.6	0	3	4	5	4	3	2	1.2	1	1.1	1.9	2.1	2
		14	0.5	0	0	4.5	0	0	100	5	0	0	3	4	6	4	3	2	1.6	1.2	1	2.5	2.3	2
		15	0.5	0	0	4	1	0.5	75	4.5	1	0.5	2	3	5	4	3	2	1.4	1.3	1.3	2.1	2.5	2.6
22	Male/37Y	11	1	0	0	4.5	1	0	100	5.5	1	0	4	4	5	4	3	2	1.2	1.1	1.2	2	2.1	2.2
		12	0.5	0	0	4	0	0	100	5	0	0	3	4	6	3	3	1	1	1.4	0.8	2.6	2.6	2.4
		13	1	0.5	0	4.5	1	0.5	88.8	5.5	1.5	0.5	2	3	5	4	3	2	1.1	1	1.1	2.5	2.3	2
		14	1	0	0	4	0.5	0	100	5	0.5	0	2	3	5	4	3	2	1.3	1.3	1.2	2.1	2.2	2.3
23	Female/32Y	21	1	0	0	5	0.5	0	100	6	0.5	0	4	4	6	4	3	2	1.1	1	1	2.3	2.1	2.3
		22	0	0	0	3.5	0	0	100	3.5	0	0	3	4	6	4	3	1	1.5	1.3	1.3	2	2	2.4
		23	1	0	0	4	0.5	0	100	5	0.5	0	3	4	5	5	3	2	1	1	1.4	2.3	2.3	2
24	Male/37Y	21	1	0	0	3.5	1	0	100	4.5	1	0	4	5	5	5	3	2	1.2	1.2	1.2	2.1	2	2
		22	1	0	0	4	0	0	100	5	0	0	3	4	4	4	2	1	1.5	1.1	1	2.4	2.1	1.9
		23	1	0.5	0	3.5	1	0	100	4.5	1.5	0	3	4	5	5	3	2	1.3	1.6	1.8	2.6	2.4	2.4
		24	1	0	0	3.5	1	0	100	4.5	1	0	3	4	5	5	3	2	1	1.1	1	2.4	2.2	2.6
25	Male/42Y	11	1	0	0	4.5	0.5	0.5	88.8	5.5	0.5	0.5	5	5	5	5	3	2	1.1	1.2	1.2	2.1	2.3	2.3
		12	0.5	0	0	4	0.5	0	100	4.5	0.5	0	5	5	6	4	2	1	1.6	1.3	1	2.2	2.1	2.1
		13	1	0	0	3.5	1	0	100	4.5	1	0	4	4	5	5	3	2	1.1	1.5	1.3	2	2.1	2.3
AVERAGE			0.810185	0.125	0.0194444	3.89259	0.737037	0.0814815	97.1037	4.71111	0.862037	0.0981481	3.50926	4.17593	5.00463	4.44444	3.1713	1.6713	1.28796	1.20278	1.32407	2.24537	2.23056	2.27407

## Sheet: CONTROL
																			Gingival thickness (GT)
			Periodontal probing depth (PPD)			Recession Depth (RD)			Percentage root coverage	Clinical attachment level( CAL)			Width of keratinized gingiva (WKG)			Recession width (RD)			Baseline			6 Months
Sr. No.	Gender/Age	Tooth no.	Baseline	3 Months Follow-up	6 Months Follow-up	Baseline	3 Months Follow-up	6 Months Follow-up	At 6 months	Baseline	3 Months Follow-up	6 Months Follow-up	Baseline	3 Months Follow-up	6 Months Follow-up	Baseline	3 Months Follow-up	6 Months Follow-up	2mm	4mm	6mm	2mm	4mm	6mm
1	Male/45Y	22	1	0	0	3	1.5	0.5	83.3	4	1.5	0.5	3	4	4	3	3	2	1	1.1	1.3	2.1	2	2.1
		23	1.5	1	0	4	1.5	0.5	92.5	5.5	2.5	0.5	2	4	4	4	3	3	2	1.3	1.2	2.3	2.1	2.3
		24	1	0.5	0.2	3	1	0	100	4	2	0.2	2	4	4	3	2	2	1.3	1.5	1.3	2	1.9	2.4
		25	1	0	0	3.5	1	0	100	4.5	1	0	3	3	4	4	2	2	1.5	1.2	1.1	2.1	2	2.1
2	Male/56Y	21	1.2	0.5	0	4.5	1.6	1	77.8	5.7	2.1	1	4	4	4	5	4	3	1.2	1.1	1.2	2.1	2.3	2.2
		22	1	0	0	4	1.5	1.1	72.5	5	2.5	1.1	4	4	4	4	3	2	1	1.3	1.3	2	2.1	2
		23	1	0.5	0.2	3.5	2	0.5	83.3	4.5	3	0.7	3	3	3	5	4	3	1.1	1.3	1.5	2.1	2.2	2.3
		24	0	0.5	0	4	1.5	1	75	4	2	1	4	4	4	4	4	2	1.3	1.2	1.4	2.3	2.1	1.9
		25	1	0	0	3.5	2	1	71.4	4.5	1.7	1	4	4	4	4	3	2	1.2	1.4	1.2	2.2	1.9	1.8
3	Male/52Y	21	0	0	0	4	1.7	1	75	4	1.7	1	4	3	5	3	3	2	1.4	1.5	1.3	2.1	1.8	2.1
		22	1	0	0	4.5	1.5	1	77.8	5.5	1.5	1	3	4	6	4	2	2	1.6	1.2	1.1	2.1	1.9	2.3
		23	1.5	0.5	0.2	4	1.2	1	75	5.5	1.7	1.2	3	4	5	5	4	3	1.1	1	1.2	2	2	1.8
		24	1	0.5	0	3.5	0.5	0	100	4.5	1	0	3	3	3	4	2	2	1	1.3	1.3	2.3	2.1	2.2
		25	1	0	0	4	1	0	100	5	1	0	3	3	3	4	3	2	1.3	1.2	1.2	2.2	2.3	2.1
4	Male/24Y	21	1	0	0	3.5	1	0	100	4.5	1	0	3	3.5	3.5	5	4	3	1.4	1.3	1.3	2.4	1.8	1.7
		22	0	0	0	4	1	0	100	4	1	0	4	4	4	4	3	3	1.2	1.4	1.2	2.3	2	2.1
		23	1.5	0.5	0.2	3.5	1.5	1	71.4	5	2	1.2	4	4.5	4.5	5	4	3	1.3	1	1.2	2	2.1	1.8
		24	1	0	0	4	1	0	100	5	1	0	4	4	4	5	4	3	1.5	1.8	1.4	2.1	2.4	2.1
5	Male/29Y	11	1	0	0	4	1	0	100	5	1	0	2	3	3	6	5	3	1.1	1.3	1.3	2.1	2.3	2.3
		12	1	0	0	3.5	0.5	0	100	4.5	0.5	0	2	3	3	5	4	2	1.3	1.2	1.4	2	2.2	1.9
		13	1.2	0.5	0.2	3.5	1	0.5	83.3	4.7	1.5	0.7	2	2	3	5	4	3	1.3	1.4	1.2	1.9	2	2.1
		14	1.2	0.5	0	3	0.7	0	100	4.2	1.2	0	2	2	2.5	4	4	2	1.2	1.5	1.1	2.1	2.3	2.3
		15	1	0	0	3.5	0.5	0	100	4.5	0.5	0	2	2	2	5	4	2	1.1	1.6	1.3	1.8	2.1	2.4
6	Male/27Y	21	1	0	0	3	1	0	100	4	1	0	4	4	4	4	3	3	1	1.4	1	2	2.1	2.2
		22	0.5	0	0	3	0.5	0	100	3.5	0.5	0	3	3.5	3.5	5	3	2	1.6	1.2	1.2	2.4	2	2
		23	1	0.5	0	3.5	1	0	100	4.5	1.5	0	3	3.5	3.5	5	4	3	1.5	1.3	1.3	1.9	2.3	2.1
		24	0.5	0	0	4	1	0	100	4.5	1	0	3	3	3.5	5	3	3	1.7	1.2	0.9	2.1	2.2	1.9
		25	1	0	0	3.5	0.5	0	100	4.5	0.5	0	3	3	3	4	3	2	1.2	1.2	1.2	2	2	1.8
7	Female/33Y	11	1	0	0	3	1	0	100	4	1	0	3	3.5	3.5	4	3	2	1.3	1.3	0.8	1.8	1.9	2.3
		12	1	0	0	3.5	1	0	100	4.5	1	0	3	3.5	4	4	2	1	1.1	1.1	1.3	2.3	1.9	2.1
		13	1.2	0.5	0	4	1	0	100	5.2	1.5	0	3	3.5	3.5	4	3	2	1.3	1	1.2	2.1	1.8	2
		14	0.5	0	0	3.5	1	0.5	85.7	4	1	0.5	3.5	3	3.5	4	3	2	1.6	1.2	1.4	2.2	1.8	1.8
8	Male/25Y	11	0.5	0	0	3	1	0	100	3.5	1	0	3	3	3.5	5	3.5	2	1	1.4	0.8	2.1	2.1	1.9
		12	1	0.5	0.3	3.5	0.5	0	100	4.5	1	0.3	3	3.5	4	5	3.5	2	1.3	1.5	1.6	2.1	2	2
		13	1	0.5	0	3.5	1	0.5	85.7	4.5	1.5	0.5	3	3	3.5	6	4	2.5	1.2	1.2	1.2	2.2	2	2.3
9	Female/49Y	21	1	0	0	3	1.5	0	100	4	1.5	0	4	4	5	5	3	2	1.5	1	1.1	2	1.8	1.8
		22	1	0	0	3.5	0.5	0	100	4.5	0.5	0	4	4.5	5	5	3	2	1	1	0.8	2.1	1.8	1.7
		23	1	0.5	0	3.5	1	0	100	4.5	1.5	0	5	5	5.5	5	4	2	1.6	1.3	1.3	2	2.1	1.8
		24	1	0	0	4	1	0	100	5	1	0	5	5	5.5	5	3	2	1.4	1	1.2	2.1	2.3	2
		25	1	0	0	4	1	0	100	5	1	0	5	5	5.5	5	3	2	1.9	1.5	1.3	1.9	2.1	2.5
10	Male/49Y	11	1	0	0	3	0.5	0	100	4	0.5	0	5.5	5.5	6	5	3	2	1.3	1	1.1	2	2.1	2.1
		12	0.5	0	0	3.5	1	0.5	85.7	4	1	0.5	5	5	5.5	3	3	1	1.2	2	1.3	1.9	2	1.8
		13	1.5	0.5	0.2	3	1	0	100	4.5	1.5	0.2	4	4.5	5	5	3	2	1.3	1	1.4	1.8	1.8	2
		14	0.5	0	0	4	1.2	0.7	82.5	4.5	1.2	0.7	4	5	6	5	2	2	1.6	1.1	1.5	2.1	2.1	1.8
		15	1	0	0	3.5	1	0	100	4.5	1	0	3	4	5	5	2	2	1.5	1.4	0.8	1.8	2.1	2.1
11	Male/26Y	21	1	0	0	4.5	1	0.5	88.9	5.5	1	0.5	4.5	5	5	5	4	3	1.4	1.3	1.6	2.3	2	2.3
		22	1	0.5	0	4	1	0	100	5	1.5	0	4	5	6	4	3	3	1.3	1.2	1.3	2	2.3	1.9
		23	1.5	0.5	0	4	1	0.5	92.5	5.5	1.5	0.5	3	5	5	6	5	3	1.5	1.4	0.8	2.1	2.1	1.9
12	Female/35Y	11	1	0	0	3.5	0	0	100	4.5	0	0	5	6	7	4	4	2	1.3	1	1.3	2.3	2	2.3
		12	0.5	0	0	4	0.5	0	100	4.5	0.5	0	5	6	7	3	3	3	1.4	1.2	0.9	2.3	2.3	1.9
		13	1	0	0	3.5	1	0.5	85.7	4.5	1	0.5	3	4	5	4	3	2	1.3	1.3	1.3	2.1	2	2.2
		14	1	0.5	0.3	4	0.5	0	100	5	1	0.3	5	5	6	4	3	2	1	1.5	1.1	2.1	2.1	1.9
		15	1	0	0	4	1	0.5	92.5	5	1	0.5	4.5	5	6	4	3	2	1.6	1.4	1.4	2	2.1	2.1
13	Female/45Y	11	1	0	0	3.5	1	0	100	4.5	1	0	4	4	5	5	4	1	1.2	1.3	1.3	2.3	2	2.3
		12	0.5	0	0	4	0.5	0	100	4.5	0.5	0	5	5	5	4	3	1	1.3	1.4	1.2	2.4	2.5	2.1
		13	1	0.5	0.3	3	0.5	0	100	4	0.5	0.3	4	4	4.5	4	3	1	1.3	1.2	1.4	2.1	2.1	1.9
		14	1	0	0	3.5	1	0.5	85.7	4.5	1	0.5	4	4.5	5	4	3	1	1.3	1.1	1.6	2.2	2.1	1.8
		15	1	0	0	4	0.5	0	100	5	0.5	0	4	4	4.5	4	3	1	1.4	1	0.8	2.1	2	1.8
14	Male/26Y	21	1	0	0	4.5	0.5	0	100	5.5	0.5	0	4	4.5	5	5	4	3	1.2	1.4	1.3	2.3	2.3	1.6
		22	1	0	0	3	1	0.5	83.3	4	1	0.5	4	4	5	5	4	3	1.3	1.2	1.2	2.4	2.1	2.1
		23	1.2	0.5	0	3	1	0	100	4.2	1.5	0	3.5	4	5	6	5	3	1	1.1	1.3	2.4	2	2
		24	1	0	0	4	1	0.5	92.5	5	1	0.5	4	4.5	5	5	4	2	1.5	1.2	1.4	2.2	1.9	1.3
		25	1	0	0	3.5	1	0	100	4.5	1	0	4	4	5.5	5	4	2	1.8	1.3	1.3	2.1	1.8	2.1
15	Male/39Y	21	1	0.5	0	3	0.5	0	100	4	1	0	4	4.5	5	5	4	2	1.3	1.4	1.6	2	1.9	2.3
		22	1	0	0	3.5	1	0	100	4.5	1	0	5	5	5	4	3	2	0.8	1.4	1.3	2.3	2.1	2.1
		23	1	0.5	0	3	1	0	100	4	1.5	0	4	4	5	5	4	3	1.1	1.2	1.4	2	2.3	2.3
		24	1	0	0	3.5	1	0.5	85.7	4.5	1	0.5	4	5	5.5	5	4	2	1.3	1.1	1.2	2.1	2.1	2
		25	1	0.5	0	3.5	1	0	100	4.5	1.5	0	4	5	5.5	5	4	2	0.8	1.5	1	2.1	2	2.3
16	Female/43Y	21	1	0	0	3	1	0	100	4	1	0	4	5	6	4	2	1	1.1	1.3	1.3	1.9	1.9	2
		22	1	0.5	0.5	4	0.5	0	100	5	1	0.5	3	4	5	3	2	2	1.2	1.4	0.8	2	2.3	2.3
		23	0.5	0	0	3.5	1	0	100	4	1	0	3	4	5	3	3	2	1.3	1.2	0.9	2.1	2.1	2.1
		24	1	0.5	0	3	0.5	0	100	4	1	0	2	3	4	3	3	1	1.5	1	1.1	2	2	2
		25	0	0	0	4	1	0	100	4	1	0	2	3	4.5	3	3	2	1.4	1.3	1.3	2.1	2.1	2
17	Male/40Y	22	1	0	0	3	1	0	100	4	1	0	3	4	5	3	3	2	1.2	1.4	1	1.9	2.1	2.1
		23	1	0	0	3.5	1	0.5	85.7	4.5	1	0.5	2	3	5	4	3	2	1.3	1.2	1.1	1.9	2	1.9
		24	1	0	0	4.5	0.5	0	100	5.5	0.5	0	3	4	5	4	3	2	1	1.1	1.4	2.1	2.3	2.3
18	Male/28Y	21	1	0.5	0	3	0.5	0	100	4	0.5	0	3	4	5	4	3	2	1.3	1.3	1.3	2.3	2.1	2.1
		22	0.5	0.2	0	3	0.5	0	100	3.5	0.7	0	3	3	4	5	3	3	1.5	1.4	1.8	2.1	2.3	2.1
		23	1	0	0	4	1	0	100	5	1	0	2	3	4.5	4	3	2	1.3	1.2	1.2	2	2	2.1
19	Male/28Y	11	1	0	0	3.5	1	0.5	85.7	4.5	1	0.5	4	4	4	5	4	2	1	1.3	0.8	2.1	2.1	1.9
		12	1	0	0	4	1	0	100	5	1	0	3	4	4	4	3	1	1.1	1.4	1.3	2.3	2.3	2.3
		13	1	0	0	3	1	0.5	83.3	4	1	0.5	2	3	4	4	3	2	1.3	1.5	1.5	2.1	2.4	2.1
		14	0	0	0	3.5	1	0	100	3.5	1	0	2	3	4	4	3	2	1	1.2	1.1	2	2	2.3
		15	1	0.5	0.5	4	1	0	100	5	1.5	0	2	3	4	4	3	2	1.4	3	1.3	2.2	2.3	2.4
20	Male/50Y	11	1	0.5	0	3.5	1	0.5	85.7	4.5	1.5	0.5	4	5	5.5	4	3	2	1.6	1	1.4	2.1	2.1	2.1
		12	1	0	0	3	0.5	0	100	4	0.5	0.5	4	5	5	4	3	2	1.1	1.3	1.2	2.2	2	2.1
		13	1	0.5	0.5	3.5	1	0	100	4.5	1.5	0	2	3	4	5	3	3	1.2	1.1	1.3	1.8	2.1	2.3
		14	0	0	0	4	1	0	100	4	1	0.5	3	4	4	4	3	2	1.6	1.2	0.8	1.8	2.1	2.3
		15	1	0	0	3.5	1	0	100	4.5	1	0	2	3	4.5	4	3	2	1	1.1	1.1	2.6	1.8	2.2
21	Male/58Y	21	1	0.5	0	3.5	0.5	0	100	4.5	1	0	4	5	5	4	3	2	1.5	1.1	1	1.1	2.3	2.1
		22	1	0.5	0.3	3	1	0	100	4	1.5	0.3	4	5	5	4	3	2	1.3	1.3	1.3	1.3	2.1	2.2
		23	1	0	0	4	1	0	100	5	1	0	3	4	4	5	4	3	1.1	1.2	1	2.3	2	2.4
		24	1	0	0	4.5	1	0	100	5.5	1	0	3	3	4	4	3	2	1.2	1.3	1.2	2.2	2.1	2.1
		25	0	0	0	3	1	0	100	3	1	0	3	4	4.5	4	3	2	1.5	1.2	1.3	1.9	1.9	2.1
22	Male/37Y	21	1	0	0	3.5	0.5	0	100	4.5	0.5	0	4	4	4	4	3	2	1.4	1.1	1.2	1.8	2	2.2
		22	1	0.5	0.2	3.5	0.7	0	100	4.5	1.2	0.2	3	4	4	4	3	1	1.3	1.3	1.1	2	2.1	2.3
		23	1	0	0	4	1	0	100	5	1	0	2	3	4	5	3	2	1	1.1	1.2	2.1	2.4	2.1
		24	1	0	0	3.5	0.5	0	100	4.5	0.5	0	2	3	4	4	3	2	1.2	1.3	1.1	2	2.3	2.5
23	Female/32Y	11	1	0	0	4	0	0	100	5	0	0	3	4	5	5	3	2	1.1	1.1	1	1.8	2.1	2.3
		12	1	0	0	4.5	0.5	0.5	88.8	5.5	0.5	0.5	3	4	5	4	3	2	1	1.3	0.9	2.1	2.3	1.9
		13	1	0	0	3	1	0	100	4	1	0	3	4	5	5	3	2	1.6	1.2	1.2	1.9	2.1	1.8
24	Male/37Y	11	0.5	0.2	0	3.5	0	0	100	4	0.2	0	4	5	5	5	3	2	1.2	1.1	1.1	2.1	2	2.1
		12	1	0	0	4	0	0	100	5	0	0	4	4	5	4	3	3	1.3	1	0.8	2.1	2.1	2
		13	1	0	0	3.5	1	0.5	85.7	4.5	1	0.5	3	4	5	5	4	3	1	1.3	1.3	2.3	2.3	2.1
		14	1	0	0	3	0	0	100	4	0	0	3	4	4	5	4	2	1.5	1.4	1.2	2.1	2.1	1.9
25	Male/42Y	21	1	0	0	3.5	0.5	0	100	4.5	0.5	0	5	5	5	5	3	1	1.2	1.5	1.3	2.2	2	2.1
		22	1	0	0	3	0	0	100	4	0	0	4	4	5	5	3	1	1.6	1.4	0.8	2.1	2	2.2
		23	1	0	0	3.5	0	0	100	4.5	0	0	4	5	5	5	2	2	1	1.3	1.2	2	2.3	2.3
AVERAGE			0.916667	0.161111	0.037963	3.58796	0.875926	0.178704	95.3667	4.50463	1.04352	0.216667	3.4213	3.96759	4.53241	4.40741	3.24074	2.125	1.28981	1.27685	1.20278	2.08056	2.08519	2.0787
